# Supplementary material for: Fabrication of Nanostructures on Surface of Micro-Lens Arrays Using Reactive Ion Etching
Source: Micromachines (Basel). 2025 Nov 21;16(12):1306. doi: 10.3390/mi16121306 (PMC12734499; doi:10.3390/mi16121306)
Supplement: Supplementary file 1 [file micromachines-16-01306-s001.zip]

Archive with 1 entries (1 files):
- micromachines-3982596-supplementary.pdf
